# Supplementary material for: BES1/BZR1 Family Transcription Factors Regulate Plant Development via Brassinosteroid-Dependent and Independent Pathways
Source: Int J Mol Sci. 2022 Sep 5;23(17):10149. doi: 10.3390/ijms231710149 (PMC9478962; doi:10.3390/ijms231710149)
Supplement: Supplementary file 1 [file ijms-23-10149-s001.zip]

Archive with 2 entries (2 files):
- Supplementary Figure S1 The result of Clustal Omega.pdf
- Supplementary Table S1.xlsx
