# Supplementary material for: BES1/BZR1 Family Transcription Factors Regulate Plant Development via Brassinosteroid-Dependent and Independent Pathways
Source: Int J Mol Sci. 2022 Sep 5;23(17):10149. doi: 10.3390/ijms231710149 (PMC9478962; doi:10.3390/ijms231710149)
Supplement: Supplementary file 1 [file ijms-23-10149-s001.zip › Supplementary Table S1.xlsx]

## Sheet: Sheet1
Species	Name	Location ID
Arabidopsis thaliana	AtBES1	AT1G19350
	AtBZR1	AT1G75080
	AtBEH1	AT3G50750
	AtBEH2	AT4G36780
	AtBEH3	AT4G18890					Table 1. Gene name and ID in the seven selected species.
	AtBEH4	AT1G78700
	AtBAM7	AT2G45880
	AtBAM8	AT5G45300
Apium graveolens	AgBZR1.1	Ag2G00031
	AgBZR1.2	Ag2G00292
	AgBZR1.3	Ag3G00182
	AgBZR1.4	Ag4G00501
	AgBZR1.5	Ag4G02767
	AgBZR1.6	Ag5G01073
	AgBZR1.7	Ag8G00055
	AgBZR1.8	Ag11G03190
	AgBZR1.9	Ag11G04874
Coriandrum sativum	CsBZR1.1	Cs01G01696
	CsBZR1.2	Cs02G00238
	CsBZR1.3	Cs02G00352
	CsBZR1.4	Cs03G01340
	CsBZR1.5	Cs03G01433
	CsBZR1.6	Cs04G00616
	CsBZR1.7	Cs05G00145
	CsBZR1.8	Cs07G01251
	CsBZR1.9	Cs09G03567
	CsBZR1.10	Cs10G02960
Daucus carota	DcBZR1.1	DCAR_005165
	DcBZR1.2	DCAR_008773
	DcBZR1.3	DCAR_012749
	DcBZR1.4	DCAR_017224
	DcBZR1.5	DCAR_019509
	DcBZR1.6	DCAR_019605
	DcBZR1.7	DCAR_021029
	DcBZR1.8	DCAR_025190
	DcBZR1.9	DCAR_028882
Panax ginseng	PgBZR1.1	Pg_S0094.10
	PgBZR1.2	Pg_S0384.31
	PgBZR1.3	Pg_S0437.5
	PgBZR1.4	Pg_S1033.28
	PgBZR1.5	Pg_S1389.38
	PgBZR1.6	Pg_S1410.3
	PgBZR1.7	Pg_S1458.2
	PgBZR1.8	Pg_S1579.8
	PgBZR1.9	Pg_S1658.13
	PgBZR1.10	Pg_S1753.11
	PgBZR1.11	Pg_S2044.16
	PgBZR1.12	Pg_S2476.5
	PgBZR1.13	Pg_S2800.6
	PgBZR1.14	Pg_S3018.18
	PgBZR1.15	Pg_S3155.4
	PgBZR1.16	Pg_S3488.4
	PgBZR1.17	Pg_S3756.6
	PgBZR1.18	Pg_S4893.8
	PgBZR1.19	Pg_S7162.1
	PgBZR1.20	Pg_S8444.2
Lactuca sativa	LsBZR1.1	Lsat_1_v5_gn_1_18200.1
	LsBZR1.2	Lsat_1_v5_gn_2_79760.1
	LsBZR1.3	Lsat_1_v5_gn_3_20620.1
	LsBZR1.4	Lsat_1_v5_gn_4_49401.1
	LsBZR1.5	Lsat_1_v5_gn_4_122280.1
	LsBZR1.6	Lsat_1_v5_gn_5_29981.1
	LsBZR1.7	Lsat_1_v5_gn_7_4541.1
	LsBZR1.8	Lsat_1_v5_gn_7_25281.1
	LsBZR1.9	Lsat_1_v5_gn_7_102101.1
	LsBZR1.10	Lsat_1_v5_gn_8_103401.1
	LsBZR1.11	Lsat_1_v5_gn_9_100541.1
Vitis vinifera	VvBZR1.1	VIT_202s0087g00430.1
	VvBZR1.2	VIT_204s0023g01250.1
	VvBZR1.3	VIT_210s0003g01790.1
	VvBZR1.4	VIT_210s0003g04710.1
	VvBZR1.5	VIT_215s0046g02640.1
	VvBZR1.6	VIT_218s0001g12020.1
	VvBZR1.7	VIT_219s0014g00880.1

## Sheet: Sheet2
Species	Name	Location ID	Reference
Arabidopsis thaliana	AtBES1	AT1G19350	[22,28,54-56]
	AtBZR1	AT1G75080
	AtBEH1	AT3G50750
	AtBEH2	AT4G36780
	AtBEH3	AT4G18890
	AtBEH4	AT1G78700
	AtBAM7	AT2G45880
	AtBAM8	AT5G45300
Oryza sativa	OsBZR1	Os07g39220	[42,57]
	OsBZR2	Os01g10610
	OsBZR3	Os06g35900
	OsBZR4	Os02g13900
		Os01g08180
		Os02g03690
Glycine max	GmBZR2	GLYMA_01G178000	[44,52,53]
	GmBZR3/GmBZL4	GLYMA_04G033800
	GmBZR4/GmBZL3	GLYMA_06G034000
	GmBZR5	GLYMA_07G099100
	GmBZR9	GLYMA_12G231400
	GmBZR10	GLYMA_12G231500
	GmBZR11	GLYMA 13G266500
	GmBZR12	GLYMA_13G266600
	GmBZR13/GmBZL2	GLYMA_14G076900
	GmBZR14	GLYMA_14G127400
	GmBZR15/GmBZL1	GLYMA_17G248900
Zea mays	ZmBZR7	AC194970.5	[37,41]
	ZmBZR10	GRMZM2G102514
	ZmBZR9	GRMZM2G152172
	ZmBZR3	GRMZM2G30724
	ZmBZR8	GRMZM2G369018
	ZmBZR1	GRMZM5G812774
	ZmBZR2	GRMZM5G852801
	ZmBZR6	GRMZM5G868061
	ZmBZR11	GRMZM6G287292
Solanum Lycopersicum	SIBES1.1	Solyc01g094580	[45]
	SIBES1.2	Solyc02g063010
	SIBES1.3	Solyc03g005990
	SIBES1.4	Solyc04g079980
	SIBES1.5	Solyc07g062260
	SIBES1.7	Solyc08g005780
	SIBES1.8	Solyc10g076390
	SIBES1.9	Solyc12g089040
Nicotiana benthamiana	NbBZR1	Niben101Scf00073g05010.1	[39]
	NbBZR2	Niben101Scf00219g06001.1
	NbBZR3	Niben101Scf00894g00004.1
	NbBZR4	Niben101Scf01983g15010.1
	NbBZR5	Niben101Scf03110g05009.1
	NbBZR6	Niben101Scf03282g02006.1
	NbBZR7	Niben101Scf03729g00010.1
	NbBZR8	Niben101Scf04132g01002.1
	NbBZR9	Niben101Scf05540g00014.1
	NbBZR10	Niben101Scf05948g02026.1
	NbBZR11	Niben101Scf06112g01006.1
	NbBZR12	Niben101Scf10412g00006.1
	NbBZR13	Niben101Scf10887g01009.1
	NbBZR14	Niben101Scf12841g03023.1
Brassica rapa	BrBZR1-1	Bra003772	[43]
	BrBZR1-2	Bra008378
	BrBES1-1	Bra010093
	BrBES1-2	Bra011706
	BrBEH1-3	Bra008177
	BrBEH1	Bra012570
	BrBEH2	Bra012891
	BrBEH3	Bra013359
	BrBEH4	Bra015868
	BrBEH5	Bra016508
	BrBEH6	Bra017782
	BrBEH7	Bra020986
	BrBEH8	Bra025733
	BrBEH9	Bra031077
	BrBEH10	Bra035060
Beta vulgaris	Bv_cuzi	Bv5_102150	[48]
	Bv_epwr	Bv8_201060
	Bv_fxre	Bv1_013030
	Bv_nyuw	Bv6_137710
	Bv_qnjn	Bv1_004730
	Bv_yfzt	Bv4_085230
	Bv_zryh-nono	Bv5_103320
Panax ginseng	PgBZR2	Pg_S3018.18	[35]
	pgBZR3	Pg_S1389.38
	PgBZR1	Pg_S2800.6
Triticum aestivum	TaBZR1.1	TraesCS2A02G187800	[36,38]
	TaBZR1.2	TraesCS2B02G219300
	TaBZR1.3	TraesCS2D02G199900
	TaBZR2.1	TraesCS3A02G123500
	TaBZR2.2	TraesCS3A02G139000
	TaBZR2.3	TraesCS3B02G142600
	TaBZR2.4	TraesCS3B02G156600
	TaBZR2.5	TraesCS3D02G125100
	TaBZR2.6	TraesCS3D02G139300
	TaBZR3.1	TraesCS4B02G009900
	TaBZR3.2	TraesCS4D02G006100
	TaBZR4.1	TraesCS6A02G085800
	TaBZR4.2	TraesCS6A02G338000
	TaBZR4.3	TraesCS6B02G116400
	TaBZR4.4	TraesCS6B02G368700
	TaBZR4.5	TraesCS6D02G318800
	TaBZR5.1	TraesCS7A02G354800
	TaBZR5.2	TraesCS7B02G272900
	TaBZR5.3	TraesCS7D02G368000
	TaBZR6	TraesCSU02G078100
Medicago truncatula	MtBZR1	Medtr1g021990	[40]
	MtBZR2	Medtr2g075400
	MtBZR3	Medtr2g075410
	MtBZR4	Medtr3g111680
	MtBZR5	Medtr5g019550
	MtBZR6	Medtr5g026210
	MtBZR6	Medtr7g077410
Physcomitrella patens		Pp3c12_13650	[27,34,57]
		Pp3c5_4880
		Pp3c6_22390
		Pp3c23_21930
		Pp3c20_1120
		Pp3c4_6860
Selaginella moellendorffi		Sm409126	[34,57,58]
		Sm451483
		Sm407084
		Sm437216
		Sm429765
		Sm414095
		Sm415870
		Sm429829
		Sm418727
Marchantia polymorpha	MpBES1	Mp1g13260	[34]
